# Supplementary material for: Exploring magnetoelectric nanoparticles for advanced nano-electroporation and drug delivery in interventional cardiology
Source: Nanoscale Adv. 2025 Aug 22;7(19):5978–92. doi: 10.1039/d5na00438a (PMC12434618; doi:10.1039/d5na00438a)
Supplement: NA-007-D5NA00438A-s001 [file NA-007-D5NA00438A-s001.txt]

File Name : figs1.jpg

Caption : figure s1:  magnetization loop of the cobalt ferrite core (90 nm of diameter).  

File Name : figs2.jpg

Caption : figure s2: static study results to validate the menp baseline behavior, starting from magnetostriction in the cobalt ferrite core (1), passing through the core strain and shell stress (2) to the generation of an electric potential on the particle surface (3) and the electric field in its vicinity (4). data refers to the case of the culture medium (cm) environment.

File Name : figs3.jpg

Caption : figure s3: left: distributions of the electric field produced by various external hdc fields (hext(1) =150 mt, hext(2) = 300 mt and hext(3) = 650 mt) within  culture medium surroundings, at gradually increasing distances from  the nanoparticle outer shell (5 nm, 10 nm and 20 nm); right: statistical metrics box plot of the electric field distributions visualized on the left, reported in terms of median values, and percentiles. data refers to the case of the cm environment.

File Name : figs4.jpg

Caption : figure s4: time dependent study for the drug release step in the cm environment: menp core magnetization behavior over time for different amplitudes of hac (on the left), and electric potential difference profiles over time for different hac (on the right).

File Name : figs5.jpg

Caption : figure s5: ionic bond charge displacement parameter for the cm case scenario: (a) charge displacement in the hypothetical drug-menp ionic bond profile over time for different hac amplitudes; (b) charge displacement in the hypothetical drug-menp ionic bond values in relation to the various electric potential differences generated at the menp surface at varying hac stimulations, considered at a specific time point; (c) comparison between the trends of the charge displacement in the hypothetical drug-menp ionic bond and the electric potential difference over a certain period of time. in (c), as a representative example, only the hac = 6.5 mt case was considered for the data presentation. drug-menp sketch: case a illustrates two hypothetical drug-menp ionic bonds at the equilibrium, where the electric potential difference is at its minimum and so the average displacement of charges; case b represents a perturbed state of the ionic bonds, characterized by the movement of the positive and negative charges from their equilibrium positions, which causes bond length stretching and bond length contraction. in a, less intense red and blue colorations indicate lower δv at the menp surface, while in b more intense blue and red shadows refer to higher δv.
